# Supplementary material for: Methods for Developing a Process Design Space Using Retrospective Data
Source: Pharmaceutics. 2023 Nov 16;15(11):2629. doi: 10.3390/pharmaceutics15112629 (PMC10675834; doi:10.3390/pharmaceutics15112629)
Supplement: Supplementary file 1 [file pharmaceutics-15-02629-s001.zip]

Archive with 1 entries (1 files):
- pharmaceutics-2681233-supplementary.pdf
